# Supplementary material for: Evaluation of the dual-action tissue closure device for perforation closure after endoscopic full-thickness resection of gastric submucosal tumors >10 mm
Source: Gastroenterol Rep (Oxf). 2026 Jul 21;14:goag070. doi: 10.1093/gastro/goag070 (PMC13387170; doi:10.1093/gastro/goag070)
Supplement: goag070_Supplementary_Data [file goag070_supplementary_data.zip]

Archive with 2 entries (2 files):
- video1 revised.mp4
- video2.mov
